# Supplementary material for: Pharmacological and Mechanistic Interventions for Cognitive Impairment Associated With Schizophrenia: A Review of Registered Clinical Trials
Source: Acta Psychiatr Scand. 2025 Sep 4;153(5):402–31. doi: 10.1111/acps.70034 (PMC13050601; doi:10.1111/acps.70034)
Supplement: Supplementary file 3 — Table S1: Supporting Information. [file ACPS-153-402-s004.xlsx]

## Sheet: Sheet1
TrialID	Results results	Intervention. Type	Intervention name	Publication	Phase	Start date	Number of participant	Country
IRCT20210520051349N1	Neg	DEVICE	LASER	https://pubmed.ncbi.nlm.nih.gov/35314926/#:~:text=No%20improvement%20in%20cognitive%20impairment,in%20patients%20with%20chronic%20schizophrenia.	2	2021	32	Iran
NCT00736710	Neg	DEVICE	rTMS	https://pubmed.ncbi.nlm.nih.gov/29486960/	N/A	2008	15	Canada
NCT00783120	Neg	DEVICE	rTMS	https://pubmed.ncbi.nlm.nih.gov/28981875/	N/A	2008	197	Germany
NCT01880255	Neg	DEVICE	rTMS	https://pubmed.ncbi.nlm.nih.gov/33551284/	N/A	2013	81	Canada
NCT01940939	Neg	DEVICE	rTMS	https://pubmed.ncbi.nlm.nih.gov/31190822/	N/A	2013	70	China
NCT02421146	Neg	DEVICE	rTMS	https://clinicaltrials.gov/study/NCT00560937?tab=results	N/A	2015	12	United States
NCT03037983	Neg	DEVICE	rTMS	https://clinicaltrials.gov/study/NCT03037983?tab=results	N/A	2017	9	United States
IRCT138903254191N1	Neg	DEVICE	rTMS	https://pmc.ncbi.nlm.nih.gov/articles/PMC9395125/	N/A	2011	30	Iran
NCT03608462	Neg	DEVICE	rTMS	https://pubmed.ncbi.nlm.nih.gov/39411184/	N/A	2019	180	China
DRKS00022351	Neg	DEVICE	tDCS	https://www-sciencedirect-com.proxy3.library.mcgill.ca/science/article/pii/S0920996422003358?via%3Dihub	N/A	2020	72	Germany
NCT02539797	Neg	DEVICE	tDCS	https://pubmed.ncbi.nlm.nih.gov/29734347/	N/A	2014	37	United States
NCT03208036	Neg	DEVICE	tDCS	https://clinicaltrials.gov/study/NCT03208036?tab=results	N/A	2018	22	United States
NCT03370341	Neg	DEVICE	tDCS	https://clinicaltrials.gov/study/NCT03370341?tab=results	N/A	2017	41	United States
NCT03497013	Neg	DEVICE	tDCS	https://pubmed.ncbi.nlm.nih.gov/37620825/	N/A	2017	64	China
NCT05111548	Neg	DEVICE	tDCS	https://clinicaltrials.gov/study/NCT05111548?tab=results	N/A	2021	19	United States
ACTRN12611000731998	Neg	DEVICE	tDCS	https://www.cochranelibrary.com/cdsr/doi/10.1002/14651858.CD006081.pub2/full#CD006081-abs-0001	N/A	2011	40	Australia
ACTRN12616000014459	Neg	DEVICE	tDCS	https://www.medrxiv.org/content/10.1101/2022.03.02.22271807v1.full.pdf+html	N/A	2016	60	Australia
RBR-69g952	Neg	DEVICE	tDCS	https://www-sciencedirect-com.proxy3.library.mcgill.ca/science/article/pii/S221500131730029X	N/A	2018	N/A	Brazil
NCT04038788	Neg	DEVICE	tRNS	https://pubmed.ncbi.nlm.nih.gov/33096356/	N/A	2018	36	Taiwan
NCT03701100	Neg	DEVICE	tDCS	https://pubmed.ncbi.nlm.nih.gov/31362034/	N/A	2017	60	Taiwan
ChiCTR-IOR-15006882	Neg	DEVICE	tDCS	https://pubmed.ncbi.nlm.nih.gov/35131597/	Other	2015	46	China
NCT00728728	Neg	DIETARY_SUPPLEMENT	Pregnenolone	https://clinicaltrials.gov/study/NCT00728728?tab=results	2	2009	88	United States
NCT03788759	Neg	DIETARY_SUPPLEMENT	Alpha-lipoic acid	https://pubmed.ncbi.nlm.nih.gov/36584248/	2|3	2019	48	Brazil
NCT00753506	Neg	DIETARY_SUPPLEMENT	Artemisinin	https://pubmed.ncbi.nlm.nih.gov/21546216/	N/A	2008	66	United States
IRCT20210428051118N1	Neg	DIETARY_SUPPLEMENT	Bcomplex vitamin		3	2021	50	Iran
NCT03576911	Neg	DIETARY_SUPPLEMENT	Coenzyme Q10	https://pubmed.ncbi.nlm.nih.gov/33347024/	N/A	2016	72	Ireland
NCT00140192	Neg	DIETARY_SUPPLEMENT	Creatine	https://pubmed.ncbi.nlm.nih.gov/17592912/	3	2004	12	Israel
NCT02104752	Neg	DIETARY_SUPPLEMENT	Curcumin	https://pubmed.ncbi.nlm.nih.gov/28965778/	1|2	2014	39	United States
NCT00672373	Neg	DIETARY_SUPPLEMENT	Ginkgo Biloba	https://pubmed.ncbi.nlm.nih.gov/20868638/	3	2006	157	China
NCT01706965	Neg	DIETARY_SUPPLEMENT	Kuvan	https://clinicaltrials.gov/study/NCT01706965?tab=results	1|2	2012	27	United States
NCT01091506	Neg	DIETARY_SUPPLEMENT	L-methylfolate	https://pubmed.ncbi.nlm.nih.gov/28289280/	N/A	2010	55	United States
NCT02118610	Neg	DIETARY_SUPPLEMENT	L-tetrahydropalmatine		N/A	2014	63	United States
NCT00560937	Neg	DIETARY_SUPPLEMENT	Pregnenolone	https://clinicaltrials.gov/study/NCT00560937?tab=results	N/A	2005	28	United States
NCT02810964	Neg	DIETARY_SUPPLEMENT	Sulforaphane Nutraceutical	https://clinicaltrials.gov/study/NCT02810964?tab=results	2	2017	64	United States
NCT00420823	Neg	DIETARY_SUPPLEMENT	Taurine	https://pubmed.ncbi.nlm.nih.gov/27835719/	2|3	2007	121	Australia
NCT02062190	Neg	DIETARY_SUPPLEMENT	Resveratrol	https://pubmed.ncbi.nlm.nih.gov/26840331/	2	2014	19	Brazil
NCT00528905	Neg	DRUG	AZD3480	https://www.sciencedirect.com/science/article/abs/pii/S0920996411005391	2	2007	400	United States
NCT02685748	Neg	DRUG	Aspirin	https://clinicaltrials.gov/study/NCT02685748?tab=results	2|3	2017	60	Serbia
NCT01779700	Neg	DRUG	Fingolimod	https://clinicaltrials.gov/study/NCT01779700?tab=results	2	2013	40	United States
NCT00646581	Neg	DRUG	Insulin	https://clinicaltrials.gov/study/NCT00646581?tab=results	4	2006	30	United States
NCT01678755	Neg	DRUG	ABT-126	https://pubmed.ncbi.nlm.nih.gov/28922590/	2	2012	157	United States
NCT00688324	Neg	DRUG	Acamprosate	https://clinicaltrials.gov/study/NCT00688324?tab=results	4	2008	36	United States
NCT00505765	Neg	DRUG	AL-108 (NAP)	https://pubmed.ncbi.nlm.nih.gov/22169248/	2	2007	63	United States
NCT00825539	Neg	DRUG	AQW051	https://pubmed.ncbi.nlm.nih.gov/27371157/	1|2	2009	68	United States
NCT01730768	Neg	DRUG	AQW051	https://www.novctrd.com/ctrdweb/trialresult/trialresults/pdf?trialResultId=12903	2	2012	147	United States
NCT00373672	Neg	DRUG	Armodafinil	https://pubmed.ncbi.nlm.nih.gov/21641776/	4	2006	60	United States
NCT00487942	Neg	DRUG	Armodafinil	https://pubmed.ncbi.nlm.nih.gov/20816042/	2	2007	60	United States
ChiCTR-TRC-13003145	Neg	DRUG	Artemether	https://pubmed.ncbi.nlm.nih.gov/24656425/	Other	2013	50	China
NCT03557931	Neg	DRUG	ASP4345	https://clinicaltrials.gov/study/NCT03557931?tab=results	2	2018	233	United States
NCT03356639	Neg	DRUG	ASP6981	https://astellasclinicalstudyresults.com/docs/6981-CL-0004/Redacted%20Synopsis/6981-cl-0004-clrrs-02-disc01-en-final-02.pdf	1	2018	32	United States
NCT00161031	Neg	DRUG	Atomoxetine	https://pubmed.ncbi.nlm.nih.gov/19358788/	N/A	2004	30	United States
NCT00628394	Neg	DRUG	Atomoxetine	https://clinicaltrials.gov/study/NCT00628394?tab=results	4	2003	119	United States
NCT00488163	Neg	DRUG	Atomoxetine	https://pubmed.ncbi.nlm.nih.gov/18204342/	4	2005	20	United States
NCT02477670	Neg	DRUG	AVP-786 ( dextrometrophan/ Quinidine)	https://clinicaltrials.gov/study/NCT02477670?tab=results	2	2015	145	United States
NCT00921804	Neg	DRUG	AZD 8529	https://pubmed.ncbi.nlm.nih.gov/26922656/	2	2009	296	United States
NCT00986531	Neg	DRUG	AZD 8529	https://pubmed.ncbi.nlm.nih.gov/34667261/	1	2009	59	United States
NCT02953639	Neg	DRUG	Basmisanil	https://clinicaltrials.gov/study/NCT02953639?tab=results	2	2016	214	United States
NCT02281773	Neg	DRUG	BI 409306	https://clinicaltrials.gov/study/NCT02281773?tab=results	2	2014	518	Multiple countries
NCT03859973	Neg	DRUG	BI 425809	https://www-sciencedirect-com.proxy3.library.mcgill.ca/science/article/pii/S2215001324000416	2	2019	200	Multiple countries
EUCTR2018-002740-82-GB	Neg	DRUG	BI 425809		2	2019	200	Multiple countries
NCT03745820	Neg	DRUG	BIIB104	https://clinicaltrials.gov/study/NCT03745820?tab=results	2	2018	195	Multiple countries
IRCT2014012616374N1	Neg	DRUG	Bumetanide	https://onlinelibrary.wiley.com/doi/pdf/10.1111/pcn.12475	N/A	2015	20	Iran
ACTRN12615000635561	Neg	DRUG	Canakinumab	https://www-sciencedirect-com.proxy3.library.mcgill.ca/science/article/pii/S0889159123003124?via%3Dihub	4	2015	30	Australia
NCT00588731	Neg	DRUG	Cannabidiol	https://pubmed.ncbi.nlm.nih.gov/29619533/	2	2009	41	United States
NCT00686140	Neg	DRUG	Celecoxib	https://pubmed.ncbi.nlm.nih.gov/37903861/	N/A	2006	200	China
NCT00000371	Neg	DRUG	D-cycloserine	https://pubmed.ncbi.nlm.nih.gov/15502972/	3	1996	60	United States
NCT00222235	Neg	DRUG	D-cycloserine	https://pubmed.ncbi.nlm.nih.gov/17898352/	2|3	2000	240	Israel
NCT00742079	Neg	DRUG	D-cycloserine	https://clinicaltrials.gov/study/NCT00742079?tab=results	4	2006	21	United States
NCT00963924	Neg	DRUG	D-cycloserine	https://pubmed.ncbi.nlm.nih.gov/24485587/	N/A	2009	54	United States
NCT01981759	Neg	DRUG	D-cycloserine	https://pubmed.ncbi.nlm.nih.gov/32591238/	4	2014	58	United States
NCT02304432	Neg	DRUG	D-cycloserine	https://pubmed.ncbi.nlm.nih.gov/15474895/	EARLY_1	2015	2	United States
NCT00817336	Neg	DRUG	D-serine	https://clinicaltrials.gov/study/NCT00817336?tab=results	2	2009	16	United States
NCT00138775	Neg	DRUG	D-serine	https://pubmed.ncbi.nlm.nih.gov/22795211/	2	2004	200	Israel
NCT02634684	Neg	DRUG	Dextroamphetamine	https://clinicaltrials.gov/study/NCT02634684?tab=results	2	2014	82	United States
NCT01400477	Neg	DRUG	DMXB-A-SR	https://pubmed.ncbi.nlm.nih.gov/28825423/	2	2011	97	United States
NCT03848234	Neg	DRUG	Estradiol	https://pmc.ncbi.nlm.nih.gov/articles/PMC6669788/	3	2015	209	Moldova
NCT02417142	Neg	DRUG	Exenatide	https://clinicaltrials.gov/study/NCT02417142?tab=results	4	2014	70	United States
NCT01100775	Neg	DRUG	Galantamine	https://clinicaltrials.gov/study/NCT01100775?tab=results	2	2010	12	United States
NCT02906553	Neg	DRUG	Glyceryl Trinitrate	https://pubmed.ncbi.nlm.nih.gov/32436761/	N/A	2016	19	United Kingdom
NCT01720316	Neg	DRUG	Glycine	https://www-sciencedirect-com.proxy3.library.mcgill.ca/science/article/pii/S0006322319313307	2	2012	2	United States
NCT01009060	Neg	DRUG	GSK239512	https://pubmed.ncbi.nlm.nih.gov/25728831/	2	2009	50	United States
NCT05211947	Neg	DRUG	Iclepertin		3	2022	1401	Multiple countries
NCT00575666	Neg	DRUG	Insulin	https://clinicaltrials.gov/study/NCT00575666?tab=results	4	2007	45	United States
NCT01658150	Neg	DRUG	Isradipine	https://clinicaltrials.gov/study/NCT01658150?tab=results	N/A	2012	11	United States
EUCTR2008-001441-26-FR	Neg	DRUG	Lu AE58054	https://www.clinicaltrialsregister.eu/ctr-search/trial/2008-001441-26/results	2	2008	120	Italy
NCT00810667	Neg	DRUG	Lu AE58054 (idalopirdine)	https://www.alzforum.org/therapeutics/idalopirdine	2	2008	124	Multiple countries
NCT03359785	Neg	DRUG	Luvadaxistat	https://clinicaltrials.gov/study/NCT03359785?tab=results	2	2018	31	United States
NCT00845026	Neg	DRUG	LY2140023	https://clinicaltrials.gov/study/NCT00845026?tab=results	2	2009	261	Multiple countries
NCT01052103	Neg	DRUG	LY2140023	https://clinicaltrials.gov/study/NCT01052103?tab=results	2	2010	167	Multiple countries
NCT00604760	Neg	DRUG	MEM 3454	https://pmc.ncbi.nlm.nih.gov/articles/PMC4023143/?utm_source=chatgpt.com	2	2007	160	United States
NCT00097942	Neg	DRUG	Memantine	https://pubmed.ncbi.nlm.nih.gov/19005465/	2	2004	138	United States
NCT02167620	Neg	DRUG	Metformin	https://pubmed.ncbi.nlm.nih.gov/33854039/	4	2014	35	Canada
NCT02074319	Neg	DRUG	Methotrexate	https://pmc.ncbi.nlm.nih.gov/articles/PMC7705702/?utm_source=chatgpt.com	1	2013	92	Pakistan
NCT02124811	Neg	DRUG	Minocycline	https://journals-sagepub-com.proxy3.library.mcgill.ca/doi/epdf/10.1177/0269881112444941	4	2015	10	United States
NCT01320982	Neg	DRUG	Minocycline	https://pubmed.ncbi.nlm.nih.gov/33479775/	3	2011	400	Romania
NCT00506077	Neg	DRUG	MK0249	https://pubmed.ncbi.nlm.nih.gov/23523692/	2	2007	55	United States
NCT00848484	Neg	DRUG	MK5757	https://clinicaltrials.gov/study/NCT00848484?tab=results	2	2008	54	United States
NCT00423943	Neg	DRUG	Modafinil	https://clinicaltrials.gov/study/NCT00423943?tab=results	4	2005	33	United States
NCT00711464	Neg	DRUG	Modafinil	https://clinicaltrials.gov/study/NCT00711464?tab=results	4	2008	29	United States
ISRCTN60687844	Neg	DRUG	Modafinil	https://www.clinicaltrialsregister.eu/ctr-search/trial/2009-013020-23/results	N/A	2010	40	United Kingdom
NCT00573417	Neg	DRUG	Modafinil	https://pmc.ncbi.nlm.nih.gov/articles/PMC5038350/?utm_source=chatgpt.com	4	2003	40	United States
NCT01339858	Neg	DRUG	NAC	https://pubmed.ncbi.nlm.nih.gov/29588126/	4	2011	60	United States
NCT02505477	Neg	DRUG	NAC	https://pubmed.ncbi.nlm.nih.gov/35839558/	4	2017	51	United States
NCT00663039	Neg	DRUG	Oxytocin	https://clinicaltrials.gov/study/NCT00663039?tab=results	2	2009	27	United States
NCT01012167	Neg	DRUG	Oxytocin	https://clinicaltrials.gov/study/NCT01012167?tab=results	2	2010	86	United States
NCT01699997	Neg	DRUG	Oxytocin	https://pubmed.ncbi.nlm.nih.gov/26883950/	2	2014	32	Italy
NCT01752712	Neg	DRUG	Oxytocin	https://pubmed.ncbi.nlm.nih.gov/33783399/	N/A	2014	83	United States
NCT02577575	Neg	DRUG	Oxytocin	https://pmc.ncbi.nlm.nih.gov/articles/PMC9216402/	EARLY_1	2010	120	United States
NCT01028677	Neg	DRUG	Oxytocin- Intranasal spray	https://clinicaltrials.gov/study/NCT01028677?tab=results	N/A	2009	17	United States
NCT01911676	Neg	DRUG	PF-3463275	https://pubmed.ncbi.nlm.nih.gov/37141764/	2	2013	71	United States
NCT00231894	Neg	DRUG	Pioglitazone	https://pubmed.ncbi.nlm.nih.gov/23200554/	4	2005	56	United States
NCT01082588	Neg	DRUG	Pravastatin	https://clinicaltrials.gov/study/NCT01082588?tab=results	4	2010	60	United States
NCT00361543	Neg	DRUG	Raloxifene		4	2006	54	Australia
NCT00616798	Neg	DRUG	RO4917838	https://pubmed.ncbi.nlm.nih.gov/24696094/	2	2008	323	Multiple countries
NCT01578486	Neg	DRUG	Salsalate	https://clinicaltrials.gov/study/NCT01578486?tab=results	4	2011	17	United States
NCT01514682	Neg	DRUG	Salsalate, statin and omega-3-fatty acid combination therapy	https://pubmed.ncbi.nlm.nih.gov/32796391/	N/A	2012	50	United States
NCT00455715	Neg	DRUG	Sildenafil	https://pubmed.ncbi.nlm.nih.gov/18716761/	4	2006	18	United States
EUCTR2013-000834-36-NL	Neg	DRUG	Simvastatin	https://www.clinicaltrialsregister.eu/ctr-search/trial/2013-000834-36/results	4	2013	250	Netherlands
NL-OMON47934	Neg	DRUG	Simvastatin	https://pubmed.ncbi.nlm.nih.gov/26674520/	3	2013	150	Netherlands
NCT03510741	Neg	DRUG	Sodium Benzoate	https://pubmed.ncbi.nlm.nih.gov/39144112/	2	2019	64	Pakistan
NCT02164981	Neg	DRUG	Sodium Nitroprusside	https://pubmed.ncbi.nlm.nih.gov/30916714/	2	2015	60	United States
NCT02176044	Neg	DRUG	Sodium Nitroprusside	https://pubmed.ncbi.nlm.nih.gov/27655012/	1	2014	21	United Kingdom
NCT00594256	Neg	DRUG	Sodium Oxybate	https://pubmed.ncbi.nlm.nih.gov/20435443/	2	2008	8	United States
NCT01457339	Neg	DRUG	SPD489 (lisdexamfetamine dimesylate)	https://clinicaltrials.gov/study/NCT01457339?tab=results	1	2011	31	United States
NCT03319953	Neg	DRUG	TAK-041	https://clinicaltrials.gov/study/NCT03319953?tab=results	2	2017	23	United Kingdom
NCT02477020	Neg	DRUG	TAK-063	https://pubmed.ncbi.nlm.nih.gov/30190165/	2	2015	164	United States
NCT01488929	Neg	DRUG	TC-5619	https://pmc.ncbi.nlm.nih.gov/articles/PMC4753586/	2	2011	603	Multiple countries
EUCTR2011-005138-21-HU	Neg	DRUG	TC-5619	https://pmc.ncbi.nlm.nih.gov/articles/PMC4753586/	N/A	2012	456	Multiple countries
NCT02034474	Neg	DRUG	Tocilizumab	https://clinicaltrials.gov/study/NCT02034474?tab=results	4	2014	59	United States
NCT01364792	Neg	DRUG	Valaciclovir	https://pubmed.ncbi.nlm.nih.gov/37016791/	2	2011	24	Netherlands
NCT02008773	Neg	DRUG	Valaciclovir	https://pubmed.ncbi.nlm.nih.gov/30478008/	2	2014	170	United States
NCT00727103	Neg	DRUG	Varenicline	https://pubmed.ncbi.nlm.nih.gov/23422399/	4	2008	10	United States
NCT00802919	Neg	DRUG	Varenicline	https://clinicaltrials.gov/study/NCT00802919?tab=results	4	2008	93	Israel
NCT00357006	Neg	DRUG	Estradiol	https://www-nature-com.proxy3.library.mcgill.ca/articles/mp201433	2	2006	180	Australia
