# Supplementary material for: Pharmacological and Mechanistic Interventions for Cognitive Impairment Associated With Schizophrenia: A Review of Registered Clinical Trials
Source: Acta Psychiatr Scand. 2025 Sep 4;153(5):402–31. doi: 10.1111/acps.70034 (PMC13050601; doi:10.1111/acps.70034)
Supplement: Supplementary file 4 — Table S2: Supporting Information. [file ACPS-153-402-s003.xlsx]

## Sheet: Sheet1
TrialID	Results	Intervention. Type	Intervention name	Study status	Phase	Start date	Number of participant	Country
NCT03802838	No results	DEVICE	Acupuncture	UNKNOWN	4	2017	50	China
NCT05457127	No results	DEVICE	APAP	NOT_YET_RECRUITING	N/A	2025	300	United States
NCT05039489	No results	DEVICE	cTBS	COMPLETED		2021	200	China
NCT00685321	No results	DEVICE	d TMS	UNKNOWN		2008	45	Israel
NCT02361554	No results	DEVICE	DBS	RECRUITING		2023	6	United States
NCT05694000	No results	DEVICE	DBS	RECRUITING		2022	6	China
NCT05337904	No results	DEVICE	DBS	UNKNOWN		2021	6	Spain
NCT06257056	No results	DEVICE	DBS- Implantable	RECRUITING		2024	10	United States
NCT00445926	No results	DEVICE	dTMS	COMPLETED	1	2006		Israel
ChiCTR2200063225	No results	DEVICE	electroacupuncture	NOT_YET_RECRUITING	0	2022	30	China
ChiCTR2200063844	No results	DEVICE	electroacupuncture	NOT_YET_RECRUITING		2022	30	China
ChiCTR2300077505	No results	DEVICE	iTBS	NOT_YET_RECRUITING	0	2023	32	China
ChiCTR1900023405	No results	DEVICE	iTBS	COMPLETED	0	2019	50	China
NCT06351514	No results	DEVICE	iTBS	RECRUITING	3	2024	40	Singapore
CTRI/2024/03/063549	No results	DEVICE	iTBS	NOT_YET_RECRUITING	2025-03-04 00:00:00	2024	30	India
NCT04714970	No results	DEVICE	iTBS	UNKNOWN		2021	10	China
NCT05137158	No results	DEVICE	iTBS	COMPLETED		2022	60	China
CTRI/2020/04/024625	No results	DEVICE	iTBS	NOT_YET_RECRUITING		2020	30	India
CTRI/2023/08/056759	No results	DEVICE	iTBS	NOT_YET_RECRUITING		2023	36	India
NCT06107764	No results	DEVICE	iTBS	RECRUITING		2024	95	United States
NCT06118268	No results	DEVICE	iTBS	RECRUITING		2023	100	United States
ChiCTR1800020465	No results	DEVICE	LASER	NOT_YET_RECRUITING		2018	60	China
NCT05985993	No results	DEVICE	LIFUS	RECRUITING		2023	102	China
NCT04528095	No results	DEVICE	MECT vs DBS	UNKNOWN	3	2020	162	China
NCT04368039	No results	DEVICE	Normobaric Oxygen	RECRUITING		2019	20	United States
ChiCTR2400079624	No results	DEVICE	rTMS	NOT_YET_RECRUITING		2024	15	China
ChiCTR2200056801	No results	DEVICE	rTMS	NOT_YET_RECRUITING		2022	30	China
NCT05567848	No results	DEVICE	rTMS	ENROLLING_BY_INVITATION	1|2	2022	20	United States
NCT06345963	No results	DEVICE	rTMS	RECRUITING		2024	120	United States
JPRN-jRCTs032210059	No results	DEVICE	rTMS	RECRUITING	2	2021	90	Japan
NCT01545999	No results	DEVICE	rTMS	ACTIVE_NOT_RECRUITING		2012	72	Canada
NCT01523730	No results	DEVICE	rTMS	COMPLETED		2012	27	Canada
NCT05100888	No results	DEVICE	rTMS	ENROLLING_BY_INVITATION		2022	90	Hungary
CTRI/2023/04/051938	No results	DEVICE	rTMS	NOT_YET_RECRUITING		2023	55	India
NCT06155682	No results	DEVICE	rTMS	NOT_YET_RECRUITING		2025	34	United States
NL-OMON37140	No results	DEVICE	rTMS	NOT_YET_RECRUITING	2	2008	32	Netherlands
JPRN-jRCTs032200028	No results	DEVICE	rTMS	RECRUITING		2020	150	Japan
NCT02916810	No results	DEVICE	rTMS	RECRUITING		2016	140	United States
NCT03217110	No results	DEVICE	rTMS	RECRUITING		2017	200	United States
NCT03814967	No results	DEVICE	rTMS	ACTIVE_NOT_RECRUITING		2019	120	United States
NCT04267003	No results	DEVICE	rTMS	RECRUITING		2020	160	United States
NCT04296604	No results	DEVICE	rTMS	RECRUITING		2014	600	United States
NCT04853485	No results	DEVICE	rTMS	RECRUITING		2020	300	China
NCT05165654	No results	DEVICE	rTMS	RECRUITING		2021	20	United States
NCT05671185	No results	DEVICE	rTMS	RECRUITING		2022	180	Taiwan
NCT01315587	No results	DEVICE	rTMS	UNKNOWN	2	2011	30	Iran
NCT02127879	No results	DEVICE	rTMS	UNKNOWN		2014	40	Czech Republic
NCT02823639	No results	DEVICE	rTMS	UNKNOWN		2015	128	Germany
NCT03071484	No results	DEVICE	rTMS	UNKNOWN		2020	70	Brazil
NCT04478032	No results	DEVICE	rTMS	UNKNOWN		2020	40	China
NCT05599373	No results	DEVICE	rTMS	UNKNOWN		2020	90	China
NCT04418011	No results	DEVICE	rTMS	COMPLETED		2020	70	Canada
ChiCTR-TRC-13004017	No results	DEVICE	rTMS	RECRUITING	Other	2013	35	China
ChiCTR2100043694	No results	DEVICE	rTMS and drug therapy	RECRUITING	0	2021	30	China
NCT06005103	No results	DEVICE	T-PEMF	RECRUITING		2024	101	Denmark
NCT01176721	No results	DEVICE	t-VNS	COMPLETED	2	2010	20	Germany
ChiCTR2000036935	No results	DEVICE	tACS	RECRUITING	0	2020	40	China
NCT04859504	No results	DEVICE	tACS	COMPLETED		2021	60	China
NCT05282329	No results	DEVICE	tACS	COMPLETED		2020	50	China
CTRI/2021/11/038189	No results	DEVICE	tACS	NOT_YET_RECRUITING	3	2021	40	India
CTRI/2023/05/052804	No results	DEVICE	tACS	NOT_YET_RECRUITING		2023	40	India
DRKS00011364	No results	DEVICE	tACS	NOT_YET_RECRUITING		2016	168	Germany
ACTRN12621001649808	No results	DEVICE	tACS	RECRUITING		2021	46	Australia
NCT06231732	No results	DEVICE	tACS	RECRUITING		2023	12	China
NCT06470516	No results	DEVICE	tACS	RECRUITING		2024	100	China
NCT06494124	No results	DEVICE	tACS	RECRUITING		2024	90	India
NCT03756610	No results	DEVICE	tACS	UNKNOWN		2018	90	China
ISRCTN93378085	No results	DEVICE	TBS	NOT_YET_RECRUITING		2007	12	United Kingdom
NCT02440867	No results	DEVICE	TBS	UNKNOWN		2015	40	France
NCT02479919	No results	DEVICE	TBS	UNKNOWN		2017	61	France
ChiCTR2400083439	No results	DEVICE	tDCS	NOT_YET_RECRUITING		2024	33	China
ChiCTR1900025550	No results	DEVICE	tDCS	RECRUITING		2019	16	China
ChiCTR2300077443	No results	DEVICE	tDCS	RECRUITING		2023	75	China
IRCT20180724040579N4	No results	DEVICE	tDCS	RECRUITING		2023	36	Iran
ChiCTR2100052121	No results	DEVICE	tDCS	NOT_YET_RECRUITING	0	2021	50	China
NCT05053451	No results	DEVICE	tDCS	COMPLETED		2021	5	United States
NCT03896438	No results	DEVICE	tDCS	COMPLETED		2019	85	United States
NCT01733602	No results	DEVICE	tDCS	COMPLETED	1|2	2012	52	Australia
NCT02085421	No results	DEVICE	tDCS	COMPLETED		2019	44	United States
NCT02744989	No results	DEVICE	tDCS	COMPLETED		2016	141	France
CTRI/2020/11/028888	No results	DEVICE	tDCS	NOT_YET_RECRUITING		2020	30	India
CTRI/2023/08/056169	No results	DEVICE	tDCS	NOT_YET_RECRUITING	2025-03-04 00:00:00	2023	40	India
IRCT20210622051675N1	No results	DEVICE	tDCS	NOT_YET_RECRUITING		2021	114	Iran
NCT05440955	No results	DEVICE	tDCS	NOT_YET_RECRUITING		2023	60	France
JPRN-jRCTs032180064	No results	DEVICE	tDCS	UNKNOWN		2018	50	Japan
JPRN-UMIN000028224	No results	DEVICE	tDCS	RECRUITING		2017	50	Japan
NCT06155695	No results	DEVICE	tDCS	RECRUITING		2023	24	United States
NCT06155786	No results	DEVICE	tDCS	RECRUITING		2023	36	Iran
RBR-2t3hfv	No results	DEVICE	tDCS	RECRUITING		2018		Brazil
NCT02715128	No results	DEVICE	tDCS	UNKNOWN		2016	30	Germany
NCT04222582	No results	DEVICE	tDCS	UNKNOWN		2019	84	Canada
NCT01607840	No results	DEVICE	tDCS	COMPLETED		2012	11	United States
NCT05695144	No results	DEVICE	tDCS vs rTMS	UNKNOWN		2022	120	China
NCT05342727	No results	DEVICE	tDCS vs tACS	COMPLETED	1	2021	50	Iran
NCT04807530	No results	DEVICE	TMS	RECRUITING		2020	160	United States
NCT05389787	No results	DEVICE	TMS	RECRUITING		2022	60	United States
NCT05542212	No results	DEVICE	TMS	UNKNOWN		2022	200	China
NCT05857137	No results	DEVICE	TMS	ACTIVE_NOT_RECRUITING		2023	20	United States
NCT05167942	No results	DEVICE	TMS	UNKNOWN		2021	87	China
ACTRN12620000504910	No results	DEVICE	TMS	UNKOWN		2020	35	Australia
DRKS00005200	No results	DEVICE	tRNS	NOT_YET_RECRUITING		2013	30	Germany
IRCT20210608051514N2	No results	DEVICE	tRNS	NOT_YET_RECRUITING		2021	40	Iran
NCT06961916	No Results	DEVICE	rTMS	RECRUITING	NA	2025-06-03	120	#VALUE!
NCT06888726	No Results	DEVICE	Hi-tACS	RECRUITING	NA	2024-06-27	60	#VALUE!
NCT06642675	No Results	DEVICE	iTBS	RECRUITING	NA	2024-11-22	32	#VALUE!
NCT06740747	No Results	DEVICE	iTBS	RECRUITING	NA	2025-01-01	60	#VALUE!
NCT06672588	No Results	DEVICE	MST	NOT_YET_RECRUITING	NA	2025-03-01	80	#VALUE!
NCT06581302	No Results	DEVICE	MST	NOT_YET_RECRUITING	NA	2024-09-01	50	#VALUE!
NCT06542640	No Results	DEVICE	rTMS	RECRUITING	NA	2024-01-01	300	#VALUE!
NCT06547996	No Results	DEVICE	tES-tDCS	COMPLETED	NA	2024-08-30	72	#VALUE!
NCT06562504	No Results	DEVICE	tACS	RECRUITING	NA	2024-08-15	75	#VALUE!
NCT06904092	No Results	DEVICE	TUS	NOT_YET_RECRUITING	NA	2025-04-01	105	#VALUE!
NCT06907420	No Results	DEVICE	Visual stimulation	RECRUITING	NA	2025-03-14	20	#VALUE!
NCT06778564	No Results	DEVICE	CBD 100 mg/mL PO	NOT_YET_RECRUITING	PHASE3	2025-04-01	250	#VALUE!
NCT06889025	No Results	DEVICE	tASC	NOT_YET_RECRUITING	NA	2025-03-15	28	Canada
ChiCTR2400092557	No Results	DEVICE	tDCS	NOT_YET_RECRUITING		2024-11-19	123	China
ChiCTR2500104226	No Results	DEVICE	Time Interference Stimulation	RECRUITING	NA	2025-06-12	100	China
ChiCTR2500102724	No Results	DEVICE	Non-invasive Deep Brain Stimulation	NOT_YET_RECRUITING	NA	2025-05-19	76	China
CTRI/2025/05/086093	No Results	DEVICE	tASC	NOT_YET_RECRUITING	NA	2025-05-01	40	India
CTRI/2025/04/083875	No Results	DEVICE	Deep rTMS	NOT_YET_RECRUITING	NA	2025-04-02	40	India
ChiCTR2500097080	No Results	DEVICE	Time Interference Stimulation	NOT_YET_RECRUITING	NA	2025-02-12	150	China
ChiCTR2400089475	No Results	DEVICE	Transcranial Near-Infrared Light stimulation	NOT_YET_RECRUITING	NA	2024-09-09	182	China
ITMCTR2025000864	No Results	DEVICE	transcutaneous auricular vagus nerve stimulation	NOT_YET_RECRUITING	NA	2025-04-27	60	China
CTRI/2025/05/087528	No Results	DEVICE	tRNS	NOT_YET_RECRUITING	NA	2025-05-23	56	India
ChiCTR2500102731	No Results	DEVICE	tDCS	NOT_YET_RECRUITING	NA	2025-05-19	48	China
CTRI/2024/07/070353	No results	DIETARY_SUPPLEMENT	ACETYL-L-CARNITINE	UNKNOWN	3	2024	78	India
CTRI/2023/12/060745	No results	DIETARY_SUPPLEMENT	Alpha lipoic acid	UNKNOWN	2025-03-04	2023	72	India
ISRCTN31248612	No results	DIETARY_SUPPLEMENT	Arachidonic acid	UNKNOWN	N/A	2024	80	China
NCT02936414	No results	DIETARY_SUPPLEMENT	Berberine	COMPLETED	N/A	2014	100	China
NCT06426134	No results	DIETARY_SUPPLEMENT	BHB-ester	NOT_YET_RECRUITING	N/A	2024	24	Netherlands
NCT02088983	No results	DIETARY_SUPPLEMENT	CDP-Choline	UNKNOWN	2	2014	40	Canada
NCT03284294	No results	DIETARY_SUPPLEMENT	Cholecalciferol	UNKNOWN	3	2020	40	Indonesia
ISRCTN10306750	No results	DIETARY_SUPPLEMENT	Fish oil	NOT_YET_RECRUITING		2023	138	China
IRCT20101130005280N48	No results	DIETARY_SUPPLEMENT	Frankincense resin	NOT_YET_RECRUITING	3	2022	40	Iran
NCT01524380	No results	DIETARY_SUPPLEMENT	Ginkgo Biloba	COMPLETED		2011	124	China
NCT05258123	No results	DIETARY_SUPPLEMENT	Ginkgo Biloba	COMPLETED		2017	100	China
NCT01012830	No results	DIETARY_SUPPLEMENT	Huperzine A	UNKNOWN	4	2009	15	United States
NCT00963846	No results	DIETARY_SUPPLEMENT	Huperzine A	COMPLETED	2	2010	56	United States
NCT02686697	No results	DIETARY_SUPPLEMENT	L-Carnosine	COMPLETED	2|3	2015	60	United States
NCT05204407	No results	DIETARY_SUPPLEMENT	Luteolin	RECRUITING		2022	60	United States
NCT06191965	No results	DIETARY_SUPPLEMENT	MitoQ	RECRUITING	2|3	2024	100	Multiple countries
NCT01720095	No results	DIETARY_SUPPLEMENT	Niaspan	COMPLETED	3	2009	22	Canada
NCT00401089	No results	DIETARY_SUPPLEMENT	Panax Ginseng	COMPLETED	1|2	2002	60	United Kingdom
NCT05527210	No results	DIETARY_SUPPLEMENT	Prebiotic	RECRUITING		2023	60	United States
NCT04291469	No results	DIETARY_SUPPLEMENT	Probiotics	UNKNOWN		2022	200	China
ChiCTR2300077965	No results	DIETARY_SUPPLEMENT	Quercetin	NOT_YET_RECRUITING	0	2023	30	China
IRCT20240416061505N1	No results	DIETARY_SUPPLEMENT	Saffron	UNKNOWN	2|3	2024	46	Iran
NCT01875822	No results	DIETARY_SUPPLEMENT	Super-Curcumin	COMPLETED	1|2	2009	17	Puerto Rico
NCT04226898	No results	DIETARY_SUPPLEMENT	Synbiotic	UNKNOWN	2	2022	68	United States
NCT05211635	No results	DIETARY_SUPPLEMENT	Vitamin D	RECRUITING		2022	90	Norway
NCT03101319	No results	DIETARY_SUPPLEMENT	Vitamin D3	COMPLETED		2019	73	India
NCT04846868	No results	DRUG	Iclepertin	COMPLETED	3	2021	620	Multiple countries
NCT04846881	No results	DRUG	Iclepertin	COMPLETED	3	2021	611	Multiple countries
NCT04860830	No results	DRUG	Iclepertin	COMPLETED	3	2021	609	Multiple countries
NL-OMON27943	No results	DRUG	Raloxifene	COMPLETED	N/A	2016	148	Netherlands
NCT04887792	No results	DRUG	Acetazolamide	RECRUITING	1|2	2022	60	India
ChiCTR2000037370	No results	DRUG	Agomelatine	UNKNOWN	N/A	2020	50	China
NCT06502964	No results	DRUG	ALTO-101	RECRUITING	2	2024	72	United States
NCT04414930	No results	DRUG	Amphetamine	COMPLETED	2	2020	70	United States
NCT06245213	No results	DRUG	ANAVEX3-71	NOT_YET_RECRUITING	2	2024	40	United States
NCT01163227	No results	DRUG	AQW051	COMPLETED	2	2010	57	United States
NCT01391403	No results	DRUG	Artemisinin	COMPLETED	3	2008	88	China
NCT00420498	No results	DRUG	Atomoxetine	COMPLETED	2	2005	12	United States
IRCT20190621043962N1	No results	DRUG	Atorvastatin	UNKNOWN	N/A	2019	64	Iran
NCT04113993	No results	DRUG	Bazedoxifene Acetate	RECRUITING	4	2019	160	Australia
ChiCTR2100048848	No results	DRUG	Betahistine	UNKNOWN	4	2021	31	China
EUCTR2020-003760-11-DE	No results	DRUG	BI 425809	UNKNOWN	3	2021	586	Multiple countries
EUCTR2020-003726-23-DE	No results	DRUG	BI 425809	UNKOWN	3	2021	586	Multiple countries
ChiCTR2100049481	No results	DRUG	Buspirone	RECRUITING		2021	50	China
NCT00178971	No results	DRUG	Buspirone	COMPLETED	3	2003	60	United States
NCT02088060	No results	DRUG	Cannabidiol	Terminated	2	2015	150	Multiple countries
NCT02926859	No results	DRUG	Cannabidiol	RECRUITING	2	2017	180	Germany
NCT04105231	No results	DRUG	Cannabidiol	RECRUITING	2	2021	130	Denmark
NCT04411225	No results	DRUG	Cannabidiol	RECRUITING	3	2022	120	United States
IRCT20210831052351N1	No results	DRUG	Celecoxib	RECRUITING	3	2021	52	Iran
NCT04020588	No results	DRUG	Celecoxib	UNKNOWN	4	2019	90	Mexico
IRCT20180307038989N1	No results	DRUG	Cilostazol	RECRUITING	3	2018	60	Iran
NCT06315972	No results	DRUG	Clemastine	NOT_YET_RECRUITING	2	2024	90	Germany
NCT05278156	No results	DRUG	CPL500036	COMPLETED	2	2021	189	Multiple countries
NCT03794076	No results	DRUG	Cromoglycate	RECRUITING	1|2	2019	160	United States
NCT04457310	No results	DRUG	CVL-562 (PF-06412562)	COMPLETED	1|2	2021	120	United States
NCT00235352	No results	DRUG	CX516 (Ampakine)	COMPLETED	2|3	2002	105	United States
NCT00237848	No results	DRUG	D-serine	COMPLETED	3	2005	72	India
NCT01459029	No results	DRUG	D-serine	UNKNOWN	2	2011	54	Israel
NCT01390376	No results	DRUG	DAAOI-1	COMPLETED	2	2010	60	Taiwan
NCT02532686	No results	DRUG	DAAOI-2	COMPLETED	2	2014	40	Taiwan
NCT02507206	No results	DRUG	DAR- 0100A	COMPLETED	2	2013	120	United States
NCT05944510	No results	DRUG	Dextromethorphan	COMPLETED	4	2023	72	India
NCT00306475	No results	DRUG	Divalproex sodium ER	COMPLETED	4	2006	60	United States
NCT01266174	No results	DRUG	Eltoprazine	COMPLETED	2	2011	31	United States
NCT01714661	No results	DRUG	EVP-6125	COMPLETED	3	2012	753	Multiple countries
NCT01714713	No results	DRUG	EVP-6126	COMPLETED	3	2013	830	Multiple countries
NCT01716975	No results	DRUG	EVP-6127	COMPLETED	3	2012	767	Multiple countries
NCT01946295	No results	DRUG	Famotidine	UNKNOWN	2|3	2014	140	Sweden
NCT00161044	No results	DRUG	Galantamine	COMPLETED		2004	20	United States
NCT00320736	No results	DRUG	Galantamine	COMPLETED	4	2004	20	United States
NCT00463879	No results	DRUG	Galantamine	COMPLETED	2|3	2005	21	United States
ACTRN12609000184279	No results	DRUG	Glycine	RECRUITING	2	2009	50	Australia
NCT00338598	No results	DRUG	Glycine	COMPLETED	2	2003	20	United States
NCT01251055	No results	DRUG	GlyT-1 inhibitor-1	COMPLETED	2	2010	40	Taiwan
NCT00469664	No results	DRUG	Guanfacine	UNKNOWN	4	2000	50	United States
NL-OMON53746	No results	DRUG	Iclepertin	NOT_YET_RECRUITING		2022	6	Netherlands
EUCTR2020-003744-84-HU	No results	DRUG	Iclepertin	COMPLETED	3	2021	586	Multiple countries
NL-OMON55912	No results	DRUG	Iclepertin	COMPLETED	3	2021	4	Netherlands
NCT03943537	No results	DRUG	Insulin- Intranasal	COMPLETED	2	2019	90	United States
NCT01140620	No results	DRUG	Ketamine	COMPLETED	4	2010	87	United Kingdom
NCT03034356	No results	DRUG	Levetiracetam	COMPLETED	1|2	2018	67	United States
NCT02647437	No results	DRUG	Levetiracetam	COMPLETED		2013	30	United States
NCT04317807	No results	DRUG	Levetiracetam	COMPLETED	2	2020	84	United States
NCT01636037	No results	DRUG	levodopa/carbidopa	COMPLETED	2	2012	13	Canada
NCT00202306	No results	DRUG	Lithium carbonate	COMPLETED	4	2001	30	Australia
NCT02930005	No results	DRUG	Meclofenamic acid	COMPLETED	2	2015	8	United States
EUCTR2011-003466-33-NL	No results	DRUG	Memantine	NOT_YET_RECRUITING		2013		Netherlands
IRCT20200918048751N1	No results	DRUG	Memantine	RECRUITING	3	2020	40	Iran
NCT04789915	No results	DRUG	Memantine	RECRUITING	1	2021	46	Denmark
NCT04857983	No results	DRUG	Memantine	COMPLETED	2|3	2021	69	United States
NCT02001103	No results	DRUG	Memantine	UNKNOWN	3	2014	120	Taiwan
NCT05838573	No results	DRUG	Metformin	RECRUITING	3	2023	120	China
NCT05414058	No results	DRUG	Methylphenidate ER	RECRUITING	2	2022	24	Canada
NCT01561742	No results	DRUG	Minocycline	UNKNOWN		2012	120	United States
NCT02907437	No results	DRUG	Minocycline	UNKNOWN	3	2015	40	Israel
NCT00482430	No results	DRUG	MK0557	COMPLETED	2	2007	50	United States
NCT02237235	No results	DRUG	MMFS-202-302	COMPLETED	2	2014	60	United States
NCT00546403	No results	DRUG	Modafinil	COMPLETED		2003	26	United States
JPRN-UMIN000013755	No results	DRUG	NAC	NOT_YET_RECRUITING		2014	20	Japan
NCT01885338	No results	DRUG	NAC	COMPLETED	1	2013	26	United States
NCT04013555	No results	DRUG	NAC	COMPLETED	1|2	2020	75	United States
NCT05301660	No results	DRUG	Nicotine	UNKNOWN	EARLY_1	2022	80	China
NCT04745143	No results	DRUG	NMDAE	RECRUITING	2	2018	80	Taiwan
NCT05052853	No results	DRUG	NMDAE	RECRUITING	2	2021	48	Taiwan
NCT06021197	No results	DRUG	NMDAE	RECRUITING	2	2023	90	Taiwan
NCT04917302	No results	DRUG	NMDAE plus AIFA	RECRUITING	2	2020	60	Taiwan
NCT05240976	No results	DRUG	NMDAE plus AIFA	RECRUITING	2	2022	80	Taiwan
NCT04959201	No results	DRUG	NMDAE plus AO	RECRUITING	2	2020	90	Taiwan
NCT00929955	No results	DRUG	Ondansetron	COMPLETED	1	2009	36	Pakistan
NCT03245437	No results	DRUG	Oxytocin	COMPLETED	4	2018	120	United States
NCT03662425	No results	DRUG	Oxytocin	COMPLETED		2018	43	China
NCT02567032	No results	DRUG	Oxytocin	COMPLETED	EARLY_1	2010	324	United States
ChiCTR-TRC-14004160	No results	DRUG	Oxytocin	NOT_YET_RECRUITING	Post-market	2014	70	China
NCT01066403	No results	DRUG	Pergolide	COMPLETED		2003	28	Germany
NCT01346163	No results	DRUG	PF 03654746	COMPLETED	1	2009	16	United States
NCT00463372	No results	DRUG	PF-02545920	COMPLETED	1	2006	40	South Africa
NCT01518894	No results	DRUG	PF-04958242	COMPLETED	1	2011	30	United States
NCT00567203	No results	DRUG	PF-3463275	COMPLETED	1	2007	36	United States
NCT00177580	No results	DRUG	Pravastatin	COMPLETED	4	2003	72	United States
NCT06474286	No results	DRUG	Prucalopride	NOT_YET_RECRUITING		2024	34	India
NCT00206557	No results	DRUG	Raloxifene	COMPLETED	2	2002	60	Australia
NCT01481883	No results	DRUG	Raloxifene	COMPLETED	4	2012	13	Australia
NCT03418831	No results	DRUG	Raloxifene	COMPLETED	4	2018	45	China
NCT00409201	No results	DRUG	Reboxetine	UNKNOWN	1	2006	30	Israel
CTIS2023-506570-12-01	No results	DRUG	RL-007	UNKNOWN	2	2024	234	Multiple countries
NCT05686239	No results	DRUG	RL-007	RECRUITING	2	2022	234	United States
NCT00259870	No results	DRUG	SB-773812	COMPLETED	2	2005	338	Multiple countries
NCT00269035	No results	DRUG	SB-773812	COMPLETED	1	2005	95	Spain
NCT05333003	No results	DRUG	Semaglutide	RECRUITING		2022	92	Canada
NCT02796859	No results	DRUG	Siltuximab	RECRUITING	1|2	2016	30	United States
IRCT138903142999N2	No results	DRUG	smoking their cigarettes	NOT_YET_RECRUITING		2010	45	Iran
NCT06340789	No results	DRUG	Sodium Benzoate	NOT_YET_RECRUITING	2	2024	90	China
NCT06442462	No results	DRUG	SPG302	RECRUITING	2	2024	32	Australia
NCT00049946	No results	DRUG	Talnetant	COMPLETED	2	2002	231	United States
NCT00103727	No results	DRUG	Talnetant	COMPLETED	2	2004	282	United States
NCT00300963	No results	DRUG	Talnetant	COMPLETED	2	2004	275	United States
NCT02040883	No results	DRUG	Tandospirone	UNKNOWN	4	2014	100	China
NCT00179465	No results	DRUG	Tiagabine	ACTIVE_NOT_RECRUITING	3	2003	36	United States
NCT06387771	No results	DRUG	Tolcapone	RECRUITING	2	2014	20	Spain
ISRCTN42412532	No results	DRUG	Tolcapone	NOT_YET_RECRUITING		2010	60	Germany
NCT00373126	No results	DRUG	Transdermal nicotine patch	COMPLETED	4	2005	40	United States
ChiCTR1900022365	No results	DRUG	Tropisetron	NOT_YET_RECRUITING	4	2019	20	China
EUCTR2021-000350-26-ES	No results	DRUG	Vafidemstat	UNKNOWN	2	2021	100	Spain
NCT01794897	No results	DRUG	Valaciclovir	COMPLETED	4	2013	134	India
CTRI/2013/10/004078	No results	DRUG	Valaciclovir	NOT_YET_RECRUITING		2013	68	India
NL-OMON38222	No results	DRUG	Valaciclovir	NOT_YET_RECRUITING		2009	24	Netherlands
IRCT20101108005138N4	No results	DRUG	Varenicline	NOT_YET_RECRUITING	3	2019	96	Iran
NCT02357797	No results	DRUG	Vortioxetine	ACTIVE_NOT_RECRUITING	4	2016	88	United States
CTRI/2023/05/052648	No results	DRUG	Vortioxetine	NOT_YET_RECRUITING		2023	40	India
NCT04895488	No results	DRUG	Vortioxetine	RECRUITING	2|3	2022	37	Spain
NCT04456777	No results	DRUG	Vortioxetine	UNKNOWN	EARLY_1	2020	120	Croatia
NCT06906224	No Results	DRUG	Buspirone	COMPLETED	EARLY_PHASE1	2022-05-01	46	#VALUE!
NCT06574360	No Results	DRUG	S1RA plus NMDAE	RECRUITING	PHASE2	2024-09-23	90	#VALUE!
ChiCTR2500102160	No Results	DRUG	caffeine	NOT_YET_RECRUITING	NA	2025-05-09	90	China
TCTR20250222001	No Results	DRUG	Melatonin	NOT_YET_RECRUITING	3	2025-02-22	44	Indonesia
CTIS2023-507372-42-00	No Results	DRUG	vafidemstat	RECRUITING	NA	2024-010-16	220	Spain
